# Supplementary material for: Efficacy and Safety of Leadless Pacemakers for Atrioventricular Synchronous Pacing: A Systematic Review and Meta-Analysis
Source: J Clin Med. 2023 Mar 27;12(7):2512. doi: 10.3390/jcm12072512 (PMC10095093; doi:10.3390/jcm12072512)
Supplement: Supplementary file 1 [file jcm-12-02512-s001.zip]

Archive with 1 entries (1 files):
- jcm-2249694-supplementary.pdf
